# Supplementary material for: Exploring the prevalence and antibiotic resistance of Listeria monocytogenes in diverse food commodities across Sikkim, India
Source: Braz J Microbiol. 2025 Dec 23;57(1):23. doi: 10.1007/s42770-025-01853-0 (PMC12728136; doi:10.1007/s42770-025-01853-0)
Supplement: Supplementary file 1 — Supplementary Material 1. [file 42770_2025_1853_MOESM1_ESM.xlsx]

## Sheet: LISTERIA SURVEY DATA
System Sample Id	CRF No	ICMR Sample Id	State Name	District Name	Block/ Market name	Type of food sample	Food Category Name	Sample Subcategory Name	Collection Date		Phenotypic identification		Biochemical test											Pathogen identified
											Culture colony on PALCAM plate	Gram staining	Catalase	Oxidase	Triple Sugar Iron agar	Urease	Simmon's citrate	Lysine Iron Agar	Motility	Methyl Red	Voges Proskeur	Nitrate		Organism
3496	1333	SKM/SSK/RAWMEAT/1333	Sikkim	South Sikkim	Namchi	RAW/DRIED MEAT	RAW/DRIED MEAT	CHICKEN	2023-04-19		Gray green colony with diffused black zone	Gram positive coccobacilli	Positive	Negative	A/A	Negative	Negative	Negative	Positive	Positive	Positive	Negative		Listeria monocytogenes
10958	4301	SKM/ESS/SWEET/4301	Sikkim	East Sikkim	Rangpo	MILK AND MILK PRODUCTS	MILK PRODUCTS & SWEETS(PROCESSED)	SWEET	2023-06-12		Gray green colony with diffused black zone	Gram positive coccobacilli	Positive	Negative	A/A	Negative	Negative	Negative	Positive	Positive	Positive	Negative		Listeria monocytogenes
11842	4443	SKM/NSK/COOKEDMEAT/4443	Sikkim	North Sikkim	Namok	COOKED ITEMS	NON VEG	BEEF	2023-07-04 13:30:00		Gray green colony with diffused black zone	Gram positive coccobacilli	Positive	Negative	A/A	Negative	Negative	Negative	Positive	Positive	Positive	Negative		Listeria monocytogenes
11844	4445	SKM/NSK/RAWMEAT/4445	Sikkim	North Sikkim	Phodong	RAW/DRIED MEAT	RAW/DRIED MEAT	CHICKEN	2023-07-04 13:30:00		Gray green colony with diffused black zone	Gram positive coccobacilli	Positive	Negative	A/A	Negative	Negative	Negative	Positive	Positive	Positive	Negative		Listeria monocytogenes
12414	4494	SKM/SSK/MILK/4494	Sikkim	South Sikkim	Damthang	MILK AND MILK PRODUCTS	MILK PRODUCTS & SWEETS(PROCESSED)	BOILED MILK	2023-07-17 11:45:00		Gray green colony with diffused black zone	Gram positive coccobacilli	Positive	Negative	A/A	Negative	Negative	Negative	Positive	Positive	Positive	Negative		Listeria monocytogenes
12952	4551	SKM/ESS/RAWMEAT/4551	Sikkim	East Sikkim	Rangpo	RAW/DRIED MEAT	RAW/DRIED MEAT	CHICKEN	2023-08-03 13:15:00		Gray green colony with diffused black zone	Gram positive coccobacilli	Positive	Negative	A/A	Negative	Negative	Negative	Positive	Positive	Positive	Negative		Listeria monocytogenes
12956	4555	SKM/ESS/RAWMEAT/4555	Sikkim	East Sikkim	Rangpo	RAW/DRIED MEAT	RAW/DRIED MEAT	CHICKEN	2023-08-03 12:45:00		Gray green colony with diffused black zone	Gram positive coccobacilli	Positive	Negative	A/A	Negative	Negative	Negative	Positive	Positive	Positive	Negative		Listeria monocytogenes
12959	4558	SKM/ESS/RICE/4558	Sikkim	East Sikkim	Rangpo	COOKED ITEMS	RICE, FLOUR, PULSES	RICE	2023-08-03 12:45:00		Gray green colony with diffused black zone	Gram positive coccobacilli	Positive	Negative	A/A	Negative	Negative	Negative	Positive	Positive	Positive	Negative		Listeria monocytogenes
13303	4603	SKM/WSK/RAWFISH/4603	Sikkim	West Sikkim	Pelling	RAW/DRIED MEAT	RAW/DRY FISH	RAW FISH	2023-08-07 11:45:00		Gray green colony with diffused black zone	Gram positive coccobacilli	Positive	Negative	A/A	Negative	Negative	Negative	Positive	Positive	Positive	Negative		Listeria monocytogenes
13690	4675	SKM/ESS/COOKEDMEAT/4675	Sikkim	East Sikkim	Gangtok	COOKED ITEMS	NON VEG	PORK	2023-09-04 12:15:00		Gray green colony with diffused black zone	Gram positive coccobacilli	Positive	Negative	A/A	Negative	Negative	Negative	Positive	Positive	Positive	Negative		Listeria monocytogenes
13948	4782	SKM/NSK/RAWFISH/4782	Sikkim	North Sikkim	Kabi	RAW/DRIED MEAT	RAW/DRY FISH	RAW FISH	2023-09-15 12:30:00		Gray green colony with diffused black zone	Gram positive coccobacilli	Positive	Negative	A/A	Negative	Negative	Negative	Positive	Positive	Positive	Negative		Listeria monocytogenes
19197	4886	SKM/NSK/UNCOOKEDFOOD/4886	Sikkim	North Sikkim	Tumlong	RAW/DRIED MEAT	RAW/DRY FISH	RAW FISH	2024-12-06 13:00:00		Gray green colony with diffused black zone	Gram positive coccobacilli	Positive	Negative	A/A	Negative	Negative	Negative	Positive	Positive	Positive	Negative		Listeria monocytogenes
19199	4887	SKM/NSK/UNCOOKEDFOOD/4887	Sikkim	North Sikkim	Tumlong	RAW/DRIED MEAT	RAW/DRIED MEAT	CHICKEN	2024-12-06 13:15:00		Gray green colony with diffused black zone	Gram positive coccobacilli	Positive	Negative	A/A	Negative	Negative	Negative	Positive	Positive	Positive	Negative		Listeria monocytogenes
19207	4890	SKM/NSK/UNCOOKEDFOOD/4890	Sikkim	North Sikkim	mangshilla	RAW/DRIED MEAT	RAW/DRIED MEAT	PORK	2024-12-06 13:30:00		Gray green colony with diffused black zone	Gram positive coccobacilli	Positive	Negative	A/A	Negative	Negative	Negative	Positive	Positive	Positive	Negative		Listeria monocytogenes
19210	4893	SKM/NSK/COOKEDFOOD/4893	Sikkim	North Sikkim	mangshilla	COOKED ITEMS	NON VEG	CHICKEN	2024-12-06 13:45:00		Gray green colony with diffused black zone	Gram positive coccobacilli	Positive	Negative	A/A	Negative	Negative	Negative	Positive	Positive	Positive	Negative		Listeria monocytogenes
19223	4906	SKM/NSK/COOKEDFOOD/4906	Sikkim	North Sikkim	mangshilla	MILK AND MILK PRODUCTS	MILK PRODUCTS & SWEETS(PROCESSED)	BOILED MILK	2024-12-06 13:15:00		Gray green colony with diffused black zone	Gram positive coccobacilli	Positive	Negative	A/A	Negative	Negative	Negative	Positive	Positive	Positive	Negative		Listeria monocytogenes
19224	4907	SKM/ESS/UNCOOKEDFOOD/4907	Sikkim	East Sikkim	Tadong	RAW/DRIED MEAT	RAW/DRIED MEAT	CHICKEN	2024-12-02 10:00:00		Gray green colony with diffused black zone	Gram positive coccobacilli	Positive	Negative	A/A	Negative	Negative	Negative	Positive	Positive	Positive	Negative		Listeria monocytogenes
19252	4914	SKM/ESS/UNCOOKEDFOOD/4914	Sikkim	East Sikkim	Bojoghari	RAW/DRIED MEAT	RAW/DRIED MEAT	BUFFALO	2024-12-02 22:15:00		Gray green colony with diffused black zone	Gram positive coccobacilli	Positive	Negative	A/A	Negative	Negative	Negative	Positive	Positive	Positive	Negative		Listeria monocytogenes
19301	4939	SKM/SSK/UNCOOKEDFOOD/4939	Sikkim	South Sikkim	Namchi	RAW/DRIED MEAT	RAW/DRY FISH	RAW FISH	2024-12-04 14:30:00		Gray green colony with diffused black zone	Gram positive coccobacilli	Positive	Negative	A/A	Negative	Negative	Negative	Positive	Positive	Positive	Negative		Listeria monocytogenes
20926	5069	SKM/WSK/COOKEDFOOD/5069	Sikkim	West Sikkim	Pelling	COOKED ITEMS	VEGETABLES	COOKED VEGETABLES	2025-02-10 13:00:00		Gray green colony with diffused black zone	Gram positive coccobacilli	Positive	Negative	A/A	Negative	Negative	Negative	Positive	Positive	Positive	Negative		Listeria monocytogenes
20945	5086	SKM/WSK/COOKEDFOOD/5086	Sikkim	West Sikkim	Pelling	COOKED ITEMS	NON VEG	CHICKEN	2025-02-10 11:00:00		Gray green colony with diffused black zone	Gram positive coccobacilli	Positive	Negative	A/A	Negative	Negative	Negative	Positive	Positive	Positive	Negative		Listeria monocytogenes
20917	5060	SKM/SSK/COOKEDFOOD/5060	Sikkim	South Sikkim	Namthang	COOKED ITEMS	NON VEG	CHICKEN	2025-02-11 11:00:00		Gray green colony with diffused black zone	Gram positive coccobacilli	Positive	Negative	A/A	Negative	Negative	Negative	Positive	Positive	Positive	Negative		Listeria monocytogenes
21430	5110	SKM/SSK/COOKEDFOOD/5110	Sikkim	South Sikkim	Jorethang	COOKED ITEMS	VEGETABLES	COOKED VEGETABLES	2025-03-06 15:00:00		Gray green colony with diffused black zone	Gram positive coccobacilli	Positive	Negative	A/A	Negative	Negative	Negative	Positive	Positive	Positive	Negative		Listeria monocytogenes
21431	5111	SKM/SSK/COOKEDFOOD/5111	Sikkim	South Sikkim	Jorethang	STREETFOOD	RICE, FLOUR, PULSES	MOMO	2025-03-06 15:00:00		Gray green colony with diffused black zone	Gram positive coccobacilli	Positive	Negative	A/A	Negative	Negative	Negative	Positive	Positive	Positive	Negative		Listeria monocytogenes
21432	5112	SKM/SSK/UNCOOKEDFOOD/5112	Sikkim	South Sikkim	Jorethang	UNCOOKED ITEMS	DOUGH & BATTER	MAIDA DAUGH	2025-03-06 15:00:00		Gray green colony with diffused black zone	Gram positive coccobacilli	Positive	Negative	A/A	Negative	Negative	Negative	Positive	Positive	Positive	Negative		Listeria monocytogenes
21433	5113	SKM/SSK/COOKEDFOOD/5113	Sikkim	South Sikkim	Jorethang	MILK AND MILK PRODUCTS	MILK PRODUCTS & SWEETS(PROCESSED)	SWEET	2025-03-06 15:00:00		Gray green colony with diffused black zone	Gram positive coccobacilli	Positive	Negative	A/A	Negative	Negative	Negative	Positive	Positive	Positive	Negative		Listeria monocytogenes
21434	5114	SKM/SSK/COOKEDFOOD/5114	Sikkim	South Sikkim	yangang	COOKED ITEMS	VEGETABLES	COOKED VEGETABLES	2025-03-06 15:00:00		Gray green colony with diffused black zone	Gram positive coccobacilli	Positive	Negative	A/A	Negative	Negative	Negative	Positive	Positive	Positive	Negative		Listeria monocytogenes
21439	5119	SKM/SSK/COOKEDFOOD/5119	Sikkim	South Sikkim	yangang	STREETFOOD	RICE, FLOUR, PULSES	CHOWMIN	2025-03-06 15:30:00		Gray green colony with diffused black zone	Gram positive coccobacilli	Positive	Negative	A/A	Negative	Negative	Negative	Positive	Positive	Positive	Negative		Listeria monocytogenes
21441	5121	SKM/SSK/COOKEDFOOD/5121	Sikkim	South Sikkim	Jorethang	MILK AND MILK PRODUCTS	MILK PRODUCTS & SWEETS(PROCESSED)	SWEET	2025-03-06 15:30:00		Gray green colony with diffused black zone	Gram positive coccobacilli	Positive	Negative	A/A	Negative	Negative	Negative	Positive	Positive	Positive	Negative		Listeria monocytogenes
21442	5122	SKM/SSK/UNCOOKEDFOOD/5122	Sikkim	South Sikkim	Jorethang	RAW/DRIED MEAT	RAW/DRIED MEAT	CHICKEN	2025-03-06 15:15:00		Gray green colony with diffused black zone	Gram positive coccobacilli	Positive	Negative	A/A	Negative	Negative	Negative	Positive	Positive	Positive	Negative		Listeria monocytogenes
21447	5127	SKM/SSK/COOKEDFOOD/5127	Sikkim	South Sikkim	Jorethang	STREETFOOD	RICE, FLOUR, PULSES	MOMO	2025-03-06 15:45:00		Gray green colony with diffused black zone	Gram positive coccobacilli	Positive	Negative	A/A	Negative	Negative	Negative	Positive	Positive	Positive	Negative		Listeria monocytogenes
21449	5129	SKM/SSK/UNCOOKEDFOOD/5129	Sikkim	South Sikkim	Jorethang	RAW/DRIED MEAT	RAW/DRIED MEAT	CHICKEN	2025-03-06 15:45:00		Gray green colony with diffused black zone	Gram positive coccobacilli	Positive	Negative	A/A	Negative	Negative	Negative	Positive	Positive	Positive	Negative		Listeria monocytogenes
21484	5134	SKM/ESS/COOKEDFOOD/5134	Sikkim	East Sikkim	Chandmari	COOKED ITEMS	RICE, FLOUR, PULSES	DAAL	2025-03-11 13:15:00		Gray green colony with diffused black zone	Gram positive coccobacilli	Positive	Negative	A/A	Negative	Negative	Negative	Positive	Positive	Positive	Negative		Listeria monocytogenes
21486	5136	SKM/ESS/COOKEDFOOD/5136	Sikkim	East Sikkim	Swastik	COOKED ITEMS	NON VEG	FISH	2025-02-11 13:15:00		Gray green colony with diffused black zone	Gram positive coccobacilli	Positive	Negative	A/A	Negative	Negative	Negative	Positive	Positive	Positive	Negative		Listeria monocytogenes
21487	5137	SKM/ESS/COOKEDFOOD/5137	Sikkim	East Sikkim	Swastik	COOKED ITEMS	VEGETABLES	COOKED VEGETABLES	2025-03-11 13:15:00		Gray green colony with diffused black zone	Gram positive coccobacilli	Positive	Negative	A/A	Negative	Negative	Negative	Positive	Positive	Positive	Negative		Listeria monocytogenes
21490	5140	SKM/ESS/COOKEDFOOD/5140	Sikkim	East Sikkim	Deorali	COOKED ITEMS	VEGETABLES	COOKED VEGETABLES	2025-03-11 13:15:00		Gray green colony with diffused black zone	Gram positive coccobacilli	Positive	Negative	A/A	Negative	Negative	Negative	Positive	Positive	Positive	Negative		Listeria monocytogenes
21493	5143	SKM/ESS/UNCOOKEDFOOD/5143	Sikkim	East Sikkim	Dikchu	UNCOOKED ITEMS	DOUGH & BATTER	MAIDA DAUGH	2025-03-11 12:15:00		Gray green colony with diffused black zone	Gram positive coccobacilli	Positive	Negative	A/A	Negative	Negative	Negative	Positive	Positive	Positive	Negative		Listeria monocytogenes
21495	5145	SKM/ESS/COOKEDFOOD/5145	Sikkim	East Sikkim	Deorali	COOKED ITEMS	VEGETABLES	COOKED VEGETABLES	2025-03-11 12:15:00		Gray green colony with diffused black zone	Gram positive coccobacilli	Positive	Negative	A/A	Negative	Negative	Negative	Positive	Positive	Positive	Negative		Listeria monocytogenes
21500	5150	SKM/ESS/COOKEDFOOD/5150	Sikkim	East Sikkim	Khamdong	COOKED ITEMS	VEGETABLES	COOKED VEGETABLES	2025-03-11 12:15:00		Gray green colony with diffused black zone	Gram positive coccobacilli	Positive	Negative	A/A	Negative	Negative	Negative	Positive	Positive	Positive	Negative		Listeria monocytogenes
21501	5151	SKM/ESS/COOKEDFOOD/5151	Sikkim	East Sikkim	Swastik	COOKED ITEMS	RICE, FLOUR, PULSES	DAAL	2025-03-11 12:15:00		Gray green colony with diffused black zone	Gram positive coccobacilli	Positive	Negative	A/A	Negative	Negative	Negative	Positive	Positive	Positive	Negative		Listeria monocytogenes
21730	5157	SKM/NSK/COOKEDFOOD/5157	Sikkim	North Sikkim	Mangan	COOKED ITEMS	VEGETABLES	COOKED VEGETABLES	2025-03-18 12:30:00		Gray green colony with diffused black zone	Gram positive coccobacilli	Positive	Negative	A/A	Negative	Negative	Negative	Positive	Positive	Positive	Negative		Listeria monocytogenes
21736	5163	SKM/NSK/COOKEDFOOD/5163	Sikkim	North Sikkim	manul	COOKED ITEMS	VEGETABLES	COOKED VEGETABLES	2025-03-18 12:45:00		Gray green colony with diffused black zone	Gram positive coccobacilli	Positive	Negative	A/A	Negative	Negative	Negative	Positive	Positive	Positive	Negative		Listeria monocytogenes
21737	5164	SKM/NSK/COOKEDFOOD/5164	Sikkim	North Sikkim	Mangan	COOKED ITEMS	VEGETABLES	COOKED VEGETABLES	2025-03-18 12:45:00		Gray green colony with diffused black zone	Gram positive coccobacilli	Positive	Negative	A/A	Negative	Negative	Negative	Positive	Positive	Positive	Negative		Listeria monocytogenes
21738	5165	SKM/NSK/COOKEDFOOD/5165	Sikkim	North Sikkim	Mangan	COOKED ITEMS	NON VEG	CHICKEN	2025-03-18 13:15:00		Gray green colony with diffused black zone	Gram positive coccobacilli	Positive	Negative	A/A	Negative	Negative	Negative	Positive	Positive	Positive	Negative		Listeria monocytogenes
21740	5167	SKM/NSK/UNCOOKEDFOOD/5167	Sikkim	North Sikkim	manul	COOKED ITEMS	NON VEG	CHICKEN	2025-03-18 14:00:00		Gray green colony with diffused black zone	Gram positive coccobacilli	Positive	Negative	A/A	Negative	Negative	Negative	Positive	Positive	Positive	Negative		Listeria monocytogenes
21744	5171	SKM/NSK/COOKEDFOOD/5171	Sikkim	North Sikkim	Lachen	COOKED ITEMS	VEGETABLES	COOKED VEGETABLES	2025-03-18 14:00:00		Gray green colony with diffused black zone	Gram positive coccobacilli	Positive	Negative	A/A	Negative	Negative	Negative	Positive	Positive	Positive	Negative		Listeria monocytogenes
21745	5172	SKM/NSK/COOKEDFOOD/5172	Sikkim	North Sikkim	Lachen	COOKED ITEMS	VEGETABLES	COOKED VEGETABLES	2025-03-18 14:00:00		Gray green colony with diffused black zone	Gram positive coccobacilli	Positive	Negative	A/A	Negative	Negative	Negative	Positive	Positive	Positive	Negative		Listeria monocytogenes
22484	5195	SKM/ESS/COOKEDFOOD/5195	Sikkim	East Sikkim	Ranipool	COOKED ITEMS	NON VEG	EGGS	2025-04-01 12:01:00		Gray green colony with diffused black zone	Gram positive coccobacilli	Positive	Negative	A/A	Negative	Negative	Negative	Positive	Positive	Positive	Negative		Listeria monocytogenes
22493	5204	SKM/ESS/UNCOOKEDFOOD/5204	Sikkim	East Sikkim	Ranipool	UNCOOKED ITEMS	DOUGH & BATTER	MAIDA DAUGH	2025-04-01 11:30:00		Gray green colony with diffused black zone	Gram positive coccobacilli	Positive	Negative	A/A	Negative	Negative	Negative	Positive	Positive	Positive	Negative		Listeria monocytogenes
22496	5207	SKM/ESS/UNCOOKEDFOOD/5207	Sikkim	East Sikkim	Ranipool	RAW/DRIED MEAT	RAW/DRIED MEAT	BUFFALO	2025-04-01 10:30:00		Gray green colony with diffused black zone	Gram positive coccobacilli	Positive	Negative	A/A	Negative	Negative	Negative	Positive	Positive	Positive	Negative		Listeria monocytogenes
22498	5209	SKM/ESS/UNCOOKEDFOOD/5209	Sikkim	East Sikkim	Ranipool	RAW/DRIED MEAT	RAW/DRIED MEAT	CHICKEN	2025-04-01 10:00:00		Gray green colony with diffused black zone	Gram positive coccobacilli	Positive	Negative	A/A	Negative	Negative	Negative	Positive	Positive	Positive	Negative		Listeria monocytogenes
22504	5215	SKM/NSK/COOKEDFOOD/5215	Sikkim	North Sikkim	Chungthang	STREETFOOD	RICE, FLOUR, PULSES	CHOWMIN	2025-04-09 11:30:00		Gray green colony with diffused black zone	Gram positive coccobacilli	Positive	Negative	A/A	Negative	Negative	Negative	Positive	Positive	Positive	Negative		Listeria monocytogenes
22509	5220	SKM/NSK/UNCOOKEDFOOD/5220	Sikkim	North Sikkim	Chungthang	RAW/DRIED MEAT	RAW/DRY FISH	RAW FISH	2025-04-09 09:45:00		Gray green colony with diffused black zone	Gram positive coccobacilli	Positive	Negative	A/A	Negative	Negative	Negative	Positive	Positive	Positive	Negative		Listeria monocytogenes
22514	5225	SKM/NSK/COOKEDFOOD/5225	Sikkim	North Sikkim	Chungthang	STREETFOOD	RICE, FLOUR, PULSES	MOMO	2025-04-09 10:45:00		Gray green colony with diffused black zone	Gram positive coccobacilli	Positive	Negative	A/A	Negative	Negative	Negative	Positive	Positive	Positive	Negative		Listeria monocytogenes
22516	5227	SKM/NSK/COOKEDFOOD/5227	Sikkim	North Sikkim	Chungthang	COOKED ITEMS	RICE, FLOUR, PULSES	RICE	2025-04-09 11:00:00		Gray green colony with diffused black zone	Gram positive coccobacilli	Positive	Negative	A/A	Negative	Negative	Negative	Positive	Positive	Positive	Negative		Listeria monocytogenes
22586	5235	SKM/SSK/COOKEDFOOD/5235	Sikkim	South Sikkim	Ravangla	COOKED ITEMS	NON VEG	PORK	2025-04-15 12:30:00		Gray green colony with diffused black zone	Gram positive coccobacilli	Positive	Negative	A/A	Negative	Negative	Negative	Positive	Positive	Positive	Negative		Listeria monocytogenes
22598	5247	SKM/SSK/COOKEDFOOD/5247	Sikkim	South Sikkim	Ravangla	COOKED ITEMS	VEGETABLES	COOKED VEGETABLES	2025-04-15 12:30:00		Gray green colony with diffused black zone	Gram positive coccobacilli	Positive	Negative	A/A	Negative	Negative	Negative	Positive	Positive	Positive	Negative		Listeria monocytogenes
23069	5255	SKM/WSK/COOKEDFOOD/5255	Sikkim	West Sikkim	Sombaria	COOKED ITEMS	RICE, FLOUR, PULSES	RICE	2025-04-25 13:00:00		Gray green colony with diffused black zone	Gram positive coccobacilli	Positive	Negative	A/A	Negative	Negative	Negative	Positive	Positive	Positive	Negative		Listeria monocytogenes
23070	5256	SKM/WSK/COOKEDFOOD/5256	Sikkim	West Sikkim	Sombaria	MILK AND MILK PRODUCTS	MILK PRODUCTS & SWEETS(PROCESSED)	SWEET	2025-04-25 13:00:00		Gray green colony with diffused black zone	Gram positive coccobacilli	Positive	Negative	A/A	Negative	Negative	Negative	Positive	Positive	Positive	Negative		Listeria monocytogenes
23071	5257	SKM/WSK/COOKEDFOOD/5257	Sikkim	West Sikkim	Sombaria	STREETFOOD	RICE, FLOUR, PULSES	CHOWMIN	2025-04-25 13:15:00		Gray green colony with diffused black zone	Gram positive coccobacilli	Positive	Negative	A/A	Negative	Negative	Negative	Positive	Positive	Positive	Negative		Listeria monocytogenes
23072	5258	SKM/WSK/COOKEDFOOD/5258	Sikkim	West Sikkim	Sombaria	COOKED ITEMS	RICE, FLOUR, PULSES	RICE	2025-04-25 13:15:00		Gray green colony with diffused black zone	Gram positive coccobacilli	Positive	Negative	A/A	Negative	Negative	Negative	Positive	Positive	Positive	Negative		Listeria monocytogenes
23075	5261	SKM/WSK/COOKEDFOOD/5261	Sikkim	West Sikkim	Sombaria	COOKED ITEMS	NON VEG	BEEF	2025-04-25 13:15:00		Gray green colony with diffused black zone	Gram positive coccobacilli	Positive	Negative	A/A	Negative	Negative	Negative	Positive	Positive	Positive	Negative		Listeria monocytogenes
23079	5265	SKM/WSK/UNCOOKEDFOOD/5265	Sikkim	West Sikkim	Sombaria	RAW/DRIED MEAT	RAW/DRIED MEAT	CHICKEN	2025-04-25 13:45:00		Gray green colony with diffused black zone	Gram positive coccobacilli	Positive	Negative	A/A	Negative	Negative	Negative	Positive	Positive	Positive	Negative		Listeria monocytogenes
23080	5266	SKM/WSK/UNCOOKEDFOOD/5266	Sikkim	West Sikkim	Sombaria	RAW/DRIED MEAT	RAW/DRY FISH	RAW FISH	2025-04-25 14:00:00		Gray green colony with diffused black zone	Gram positive coccobacilli	Positive	Negative	A/A	Negative	Negative	Negative	Positive	Positive	Positive	Negative		Listeria monocytogenes
23082	5268	SKM/WSK/COOKEDFOOD/5268	Sikkim	West Sikkim	Sombaria	STREETFOOD	RICE, FLOUR, PULSES	MOMO	2025-04-25 14:00:00		Gray green colony with diffused black zone	Gram positive coccobacilli	Positive	Negative	A/A	Negative	Negative	Negative	Positive	Positive	Positive	Negative		Listeria monocytogenes
23083	5269	SKM/WSK/UNCOOKEDFOOD/5269	Sikkim	West Sikkim	Bermiok	UNCOOKED ITEMS	DOUGH & BATTER	MAIDA DAUGH	2025-04-25 14:00:00		Gray green colony with diffused black zone	Gram positive coccobacilli	Positive	Negative	A/A	Negative	Negative	Negative	Positive	Positive	Positive	Negative		Listeria monocytogenes
23562	5289	SKM/ESS/COOKEDFOOD/5289	Sikkim	East Sikkim	Ranipool	STREETFOOD	RICE, FLOUR, PULSES	MOMO	2025-05-09 10:00:00		Gray green colony with diffused black zone	Gram positive coccobacilli	Positive	Negative	A/A	Negative	Negative	Negative	Positive	Positive	Positive	Negative		Listeria monocytogenes
23583	5309	SKM/SSK/COOKEDFOOD/5309	Sikkim	South Sikkim	Namthang	COOKED ITEMS	NON VEG	MUTTON	2025-05-19 10:00:00		Gray green colony with diffused black zone	Gram positive coccobacilli	Positive	Negative	A/A	Negative	Negative	Negative	Positive	Positive	Positive	Negative		Listeria monocytogenes
23584	5310	SKM/SSK/UNCOOKEDFOOD/5310	Sikkim	South Sikkim	Namthang	UNCOOKED ITEMS	FRUITS ,VEGETABLES & SALADS	VEGETABLES	2025-05-19 09:45:00		Gray green colony with diffused black zone	Gram positive coccobacilli	Positive	Negative	A/A	Negative	Negative	Negative	Positive	Positive	Positive	Negative		Listeria monocytogenes
23588	5314	SKM/SSK/UNCOOKEDFOOD/5314	Sikkim	South Sikkim	Namthang	RAW/DRIED MEAT	RAW/DRIED MEAT	BEEF	2025-05-19 09:00:00		Gray green colony with diffused black zone	Gram positive coccobacilli	Positive	Negative	A/A	Negative	Negative	Negative	Positive	Positive	Positive	Negative		Listeria monocytogenes
23663	5321	SKM/NSK/COOKEDFOOD/5321	Sikkim	North Sikkim	Chungthang	COOKED ITEMS	VEGETABLES	COOKED VEGETABLES	2025-05-13 11:00:00		Gray green colony with diffused black zone	Gram positive coccobacilli	Positive	Negative	A/A	Negative	Negative	Negative	Positive	Positive	Positive	Negative		Listeria monocytogenes
23693	5334	SKM/NSK/COOKEDFOOD/5334	Sikkim	North Sikkim	Chungthang	COOKED ITEMS	NON VEG	CHICKEN	2025-05-13 11:00:00		Gray green colony with diffused black zone	Gram positive coccobacilli	Positive	Negative	A/A	Negative	Negative	Negative	Positive	Positive	Positive	Negative		Listeria monocytogenes
23695	5336	SKM/WSK/COOKEDFOOD/5336	Sikkim	West Sikkim	Chongrang	COOKED ITEMS	NON VEG	CHICKEN	2025-05-08 10:00:00		Gray green colony with diffused black zone	Gram positive coccobacilli	Positive	Negative	A/A	Negative	Negative	Negative	Positive	Positive	Positive	Negative		Listeria monocytogenes
23696	5337	SKM/WSK/COOKEDFOOD/5337	Sikkim	West Sikkim	Daramdin	COOKED ITEMS	RICE, FLOUR, PULSES	RICE	2025-05-08 10:00:00		Gray green colony with diffused black zone	Gram positive coccobacilli	Positive	Negative	A/A	Negative	Negative	Negative	Positive	Positive	Positive	Negative		Listeria monocytogenes
23727	5338	SKM/WSK/COOKEDFOOD/5338	Sikkim	West Sikkim	Reshi	COOKED ITEMS	VEGETABLES	COOKED VEGETABLES	2025-05-08 10:00:00		Gray green colony with diffused black zone	Gram positive coccobacilli	Positive	Negative	A/A	Negative	Negative	Negative	Positive	Positive	Positive	Negative		Listeria monocytogenes
23729	5340	SKM/WSK/COOKEDFOOD/5340	Sikkim	West Sikkim	Gyalshing	COOKED ITEMS	VEGETABLES	COOKED VEGETABLES	2025-05-08 10:45:00		Gray green colony with diffused black zone	Gram positive coccobacilli	Positive	Negative	A/A	Negative	Negative	Negative	Positive	Positive	Positive	Negative		Listeria monocytogenes
23730	5341	SKM/WSK/COOKEDFOOD/5341	Sikkim	West Sikkim	Gyalshing	COOKED ITEMS	RICE, FLOUR, PULSES	RICE	2025-05-08 10:45:00		Gray green colony with diffused black zone	Gram positive coccobacilli	Positive	Negative	A/A	Negative	Negative	Negative	Positive	Positive	Positive	Negative		Listeria monocytogenes
23737	5348	SKM/WSK/COOKEDFOOD/5348	Sikkim	West Sikkim	Gyalshing	COOKED ITEMS	NON VEG	CHICKEN	2025-05-08		Gray green colony with diffused black zone	Gram positive coccobacilli	Positive	Negative	A/A	Negative	Negative	Negative	Positive	Positive	Positive	Negative		Listeria monocytogenes
668	152	SKM/GTK/SSF/VEG/73	Sikkim	East Sikkim	Gangtok	FERMENTED /PRESERVED FOODS	Fruits / Vegetables	GUNDRUK	2024-03-08		Gray green colony with diffused black zone	Gram positive coccobacilli	Positive	Negative	A/A	Negative	Negative	Negative	Positive	Positive	Positive	Negative		Listeria monocytogenes
669	153	SKM/GTK/SSF/VEG/74	Sikkim	East Sikkim	Gangtok	FERMENTED /PRESERVED FOODS	Fruits / Vegetables	NAKIMA	2024-03-08		Gray green colony with diffused black zone	Gram positive coccobacilli	Positive	Negative	A/A	Negative	Negative	Negative	Positive	Positive	Positive	Negative		Listeria monocytogenes
1174	103	SKM/GLH/SSF/SLC/222	Sikkim	West Sikkim	Gyalshing	FERMENTED /PRESERVED FOODS	Soyabeans / Legumes / Cereals	ZHERO	2024-02-24		Gray green colony with diffused black zone	Gram positive coccobacilli	Positive	Negative	A/A	Negative	Negative	Negative	Positive	Positive	Positive	Negative		Listeria monocytogenes
1178	107	SKM/GLH/SSF/VEG/226	Sikkim	West Sikkim	Gyalshing	FERMENTED /PRESERVED FOODS	Fruits / Vegetables	GUNDRUK	2024-02-24		Gray green colony with diffused black zone	Gram positive coccobacilli	Positive	Negative	A/A	Negative	Negative	Negative	Positive	Positive	Positive	Negative		Listeria monocytogenes
1207	136	SKM/NAM/SSF/NVG/253	Sikkim	South Sikkim	Namchi	RAW/DRIED MEAT	Non Veg	SIDRA	2024-02-28		Gray green colony with diffused black zone	Gram positive coccobacilli	Positive	Negative	A/A	Negative	Negative	Negative	Positive	Positive	Positive	Negative		Listeria monocytogenes
1208	137	SKM/NAM/SSF/ALB/254	Sikkim	South Sikkim	Namchi	BEVERAGES	Alcoholic Beverages	CHAANG	2024-02-28		Gray green colony with diffused black zone	Gram positive coccobacilli	Positive	Negative	A/A	Negative	Negative	Negative	Positive	Positive	Positive	Negative		Listeria monocytogenes
1216	145	SKM/NAM/SSF/VEG/262	Sikkim	South Sikkim	Namchi	FERMENTED /PRESERVED FOODS	Fruits / Vegetables	SINKI	2024-02-28		Gray green colony with diffused black zone	Gram positive coccobacilli	Positive	Negative	A/A	Negative	Negative	Negative	Positive	Positive	Positive	Negative		Listeria monocytogenes
1218	147	SKM/NAM/SSF/NVG/264	Sikkim	South Sikkim	Kitam	RAW/DRIED MEAT	Non Veg	LANG SATCHU	2024-02-28		Gray green colony with diffused black zone	Gram positive coccobacilli	Positive	Negative	A/A	Negative	Negative	Negative	Positive	Positive	Positive	Negative		Listeria monocytogenes
1219	148	SKM/NAM/SSF/VEG/265	Sikkim	South Sikkim	Kitam	FERMENTED /PRESERVED FOODS	Fruits / Vegetables	SINKI	2024-02-28		Gray green colony with diffused black zone	Gram positive coccobacilli	Positive	Negative	A/A	Negative	Negative	Negative	Positive	Positive	Positive	Negative		Listeria monocytogenes
3637	657	SKM/GTK/SSF/NVG/657	Sikkim	East Sikkim	Gangtok	FERMENTED /PRESERVED FOODS	Non Veg	WACHIPA	2024-07-25		Gray green colony with diffused black zone	Gram positive coccobacilli	Positive	Negative	A/A	Negative	Negative	Negative	Positive	Positive	Positive	Negative		Listeria monocytogenes
5783	991	SKM/MGN/SSF/VEG/991	Sikkim	North Sikkim	Mangan	FERMENTED /PRESERVED FOODS	Fruits / Vegetables	TAMA	2024-12-06		Gray green colony with diffused black zone	Gram positive coccobacilli	Positive	Negative	A/A	Negative	Negative	Negative	Positive	Positive	Positive	Negative		Listeria monocytogenes
7240	1042	SKM/NAM/SSF/MLP/1042	Sikkim	South Sikkim	Jorethang	MILK AND MILK PRODUCTS	Milk Products	CHURPI	2025-03-06		Gray green colony with diffused black zone	Gram positive coccobacilli	Positive	Negative	A/A	Negative	Negative	Negative	Positive	Positive	Positive	Negative		Listeria monocytogenes
7241	1043	SKM/NAM/SSF/SLC/1043	Sikkim	South Sikkim	Jorethang	FERMENTED /PRESERVED FOODS	Soyabeans / Legumes / Cereals	KENTSONG	2025-03-06		Gray green colony with diffused black zone	Gram positive coccobacilli	Positive	Negative	A/A	Negative	Negative	Negative	Positive	Positive	Positive	Negative		Listeria monocytogenes
7243	1045	SKM/NAM/SSF/NVG/1045	Sikkim	South Sikkim	Jorethang	RAW/DRIED MEAT	Non Veg	SUKAKOMACCHA	2025-03-06		Gray green colony with diffused black zone	Gram positive coccobacilli	Positive	Negative	A/A	Negative	Negative	Negative	Positive	Positive	Positive	Negative		Listeria monocytogenes
7387	1060	SKM/MGN/SSF/SLC/1060	Sikkim	North Sikkim	Mangan	FERMENTED /PRESERVED FOODS	Soyabeans / Legumes / Cereals	KINEMA	2025-03-19		Gray green colony with diffused black zone	Gram positive coccobacilli	Positive	Negative	A/A	Negative	Negative	Negative	Positive	Positive	Positive	Negative		Listeria monocytogenes
7742	1069	SKM/MGN/SSF/SLC/1069	Sikkim	North Sikkim	Chungthang	FERMENTED /PRESERVED FOODS	Soyabeans / Legumes / Cereals	KINEMA	2025-04-09		Gray green colony with diffused black zone	Gram positive coccobacilli	Positive	Negative	A/A	Negative	Negative	Negative	Positive	Positive	Positive	Negative		Listeria monocytogenes
7745	1072	SKM/NAM/SSF/SLC/1072	Sikkim	South Sikkim	Ravangla	FERMENTED /PRESERVED FOODS	Soyabeans / Legumes / Cereals	KODO KO ROTI	2025-04-15		Gray green colony with diffused black zone	Gram positive coccobacilli	Positive	Negative	A/A	Negative	Negative	Negative	Positive	Positive	Positive	Negative		Listeria monocytogenes
8183	1080	SKM/NAM/SSF/SLC/1080	Sikkim	South Sikkim	Ravangla	FERMENTED /PRESERVED FOODS	Soyabeans / Legumes / Cereals	KHURI	2025-04-15		Gray green colony with diffused black zone	Gram positive coccobacilli	Positive	Negative	A/A	Negative	Negative	Negative	Positive	Positive	Positive	Negative		Listeria monocytogenes
8274	1097	SKM/NAM/SSF/SLC/1097	Sikkim	South Sikkim	Namthang	FERMENTED /PRESERVED FOODS	Soyabeans / Legumes / Cereals	KHURI	2025-05-19		Gray green colony with diffused black zone	Gram positive coccobacilli	Positive	Negative	A/A	Negative	Negative	Negative	Positive	Positive	Positive	Negative		Listeria monocytogenes
8275	1098	SKM/NAM/SSF/SLC/1098	Sikkim	South Sikkim	Namthang	FERMENTED /PRESERVED FOODS	Soyabeans / Legumes / Cereals	KENTSONG	2025-05-19		Gray green colony with diffused black zone	Gram positive coccobacilli	Positive	Negative	A/A	Negative	Negative	Negative	Positive	Positive	Positive	Negative		Listeria monocytogenes

## Sheet: Listeria AST data
System Sample Id	CRF No	ICMR Sample Id	Food Category Name	Ampicillin	Erythromycin	Vancomycin	Gentamicin	Ciprofloxacin	Benzylpenicllin	Chlormaphenicol	Meropenem	Tri/Sulf	Tetracycline	Clindamycin
3496	1333	SKM/SSK/RAWMEAT/1333	RAW/DRIED MEAT	R	R	R	S	S	R	S	S	S	S	R
10958	4301	SKM/ESS/SWEET/4301	MILK PRODUCTS & SWEETS(PROCESSED)	S	S	S	S	S	S	S	S	S	S	I
11842	4443	SKM/NSK/COOKEDMEAT/4443	NON VEG	R	R	R	S	S	R	S	S	S	S	R
11844	4445	SKM/NSK/RAWMEAT/4445	RAW/DRIED MEAT	R	R	S	S	S	R	I	R	S	S	S
12414	4494	SKM/SSK/MILK/4494	MILK PRODUCTS & SWEETS(PROCESSED)	R	R	S	S	S	R	I	R	S	S	S
12952	4551	SKM/ESS/RAWMEAT/4551	RAW/DRIED MEAT	S	S	S	S	S	S	S	S	S	S	S
12956	4555	SKM/ESS/RAWMEAT/4555	RAW/DRIED MEAT	S	S	S	S	S	S	S	S	S	S	I
12959	4558	SKM/ESS/RICE/4558	RICE, FLOUR, PULSES	S	R	S	S	S	S	I	S	S	S	S
13303	4603	SKM/WSK/RAWFISH/4603	RAW/DRY FISH	S	R	S	S	S	S	S	S	S	S	S
13690	4675	SKM/ESS/COOKEDMEAT/4675	NON VEG	S	S	S	S	S	S	S	S	S	S	I
13948	4782	SKM/NSK/RAWFISH/4782	RAW/DRY FISH	S	S	S	S	S	S	S	S	S	S	R
19197	4886	SKM/NSK/UNCOOKEDFOOD/4886	RAW/DRY FISH	S	S	S	S	S	S	S	S	S	S	I
19199	4887	SKM/NSK/UNCOOKEDFOOD/4887	RAW/DRIED MEAT	R	R	R	S	S	R	R	R	S	S	R
19207	4890	SKM/NSK/UNCOOKEDFOOD/4890	RAW/DRIED MEAT	S	S	S	S	S	S	S	S	S	S	I
19210	4893	SKM/NSK/COOKEDFOOD/4893	NON VEG	S	S	S	S	S	S	S	S	S	S	R
19223	4906	SKM/NSK/COOKEDFOOD/4906	MILK PRODUCTS & SWEETS(PROCESSED)	S	S	S	S	S	S	S	S	S	S	I
19224	4907	SKM/ESS/UNCOOKEDFOOD/4907	RAW/DRIED MEAT	S	S	S	S	I	S	S	S	S	S	I
19252	4914	SKM/ESS/UNCOOKEDFOOD/4914	RAW/DRIED MEAT	R	S	S	S	S	S	S	S	S	S	S
19301	4939	SKM/SSK/UNCOOKEDFOOD/4939	RAW/DRY FISH	R	R	R	S	S	R	I	S	S	S	R
20926	5069	SKM/WSK/COOKEDFOOD/5069	VEGETABLES	R	R	R	S	S	R	R	R	S	S	R
20945	5086	SKM/WSK/COOKEDFOOD/5086	NON VEG	R	R	R	I	S	R	R	R	S	I	R
20917	5060	SKM/SSK/COOKEDFOOD/5060	NON VEG	R	R	R	S	S	R	R	R	S	S	R
21430	5110	SKM/SSK/COOKEDFOOD/5110	VEGETABLES	S	S	S	S	S	S	S	S	S	S	I
21431	5111	SKM/SSK/COOKEDFOOD/5111	RICE, FLOUR, PULSES	S	S	S	S	S	S	S	S	S	S	S
21432	5112	SKM/SSK/UNCOOKEDFOOD/5112	DOUGH & BATTER	S	S	S	S	S	S	S	S	S	S	S
21433	5113	SKM/SSK/COOKEDFOOD/5113	MILK PRODUCTS & SWEETS(PROCESSED)	S	S	S	S	S	S	S	S	S	S	S
21434	5114	SKM/SSK/COOKEDFOOD/5114	VEGETABLES	R	R	R	I	S	R	I	R	S	S	R
21439	5119	SKM/SSK/COOKEDFOOD/5119	RICE, FLOUR, PULSES	R	R	R	S	S	R	S	R	S	S	R
21441	5121	SKM/SSK/COOKEDFOOD/5121	MILK PRODUCTS & SWEETS(PROCESSED)	R	R	R	R	S	R	I	S	S	S	R
21442	5122	SKM/SSK/UNCOOKEDFOOD/5122	RAW/DRIED MEAT	R	R	R	S	S	R	S	S	S	S	R
21447	5127	SKM/SSK/COOKEDFOOD/5127	RICE, FLOUR, PULSES	R	R	R	S	S	R	S	S	S	S	R
21449	5129	SKM/SSK/UNCOOKEDFOOD/5129	RAW/DRIED MEAT	S	S	S	S	S	S	S	S	S	S	I
21484	5134	SKM/ESS/COOKEDFOOD/5134	RICE, FLOUR, PULSES	R	R	R	S	S	R	S	S	S	S	R
21486	5136	SKM/ESS/COOKEDFOOD/5136	NON VEG	R	R	R	R	S	R	S	S	S	S	R
21487	5137	SKM/ESS/COOKEDFOOD/5137	VEGETABLES	R	R	R	S	S	R	I	S	S	S	R
21490	5140	SKM/ESS/COOKEDFOOD/5140	VEGETABLES	S	R	S	S	S	S	S	S	S	S	R
21493	5143	SKM/ESS/UNCOOKEDFOOD/5143	DOUGH & BATTER	R	R	R	R	S	R	S	S	S	S	R
21495	5145	SKM/ESS/COOKEDFOOD/5145	VEGETABLES	R	R	R	I	S	R	S	S	R	S	R
21500	5150	SKM/ESS/COOKEDFOOD/5150	VEGETABLES	S	S	S	S	S	S	S	S	S	S	R
21501	5151	SKM/ESS/COOKEDFOOD/5151	RICE, FLOUR, PULSES	R	R	R	S	S	R	S	S	S	S	R
21730	5157	SKM/NSK/COOKEDFOOD/5157	VEGETABLES	S	S	S	S	S	S	S	S	S	S	I
21736	5163	SKM/NSK/COOKEDFOOD/5163	VEGETABLES	R	R	R	S	S	R	S	R	S	S	R
21737	5164	SKM/NSK/COOKEDFOOD/5164	VEGETABLES	S	S	S	S	S	S	S	S	S	S	I
21738	5165	SKM/NSK/COOKEDFOOD/5165	NON VEG	S	S	S	S	S	S	S	S	S	S	I
21740	5167	SKM/NSK/UNCOOKEDFOOD/5167	NON VEG	R	R	R	S	S	R	I	R	S	S	R
21744	5171	SKM/NSK/COOKEDFOOD/5171	VEGETABLES	S	S	S	S	S	S	S	S	S	S	I
21745	5172	SKM/NSK/COOKEDFOOD/5172	VEGETABLES	R	R	R	S	S	R	S	R	S	S	R
22484	5195	SKM/ESS/COOKEDFOOD/5195	NON VEG	R	R	R	S	S	R	R	R	S	S	I
22493	5204	SKM/ESS/UNCOOKEDFOOD/5204	DOUGH & BATTER	R	R	R	I	S	R	S	S	S	S	I
22496	5207	SKM/ESS/UNCOOKEDFOOD/5207	RAW/DRIED MEAT	R	R	R	S	S	R	S	S	S	S	I
22498	5209	SKM/ESS/UNCOOKEDFOOD/5209	RAW/DRIED MEAT	R	R	R	S	S	R	S	R	S	S	I
22504	5215	SKM/NSK/COOKEDFOOD/5215	RICE, FLOUR, PULSES	R	R	R	S	S	R	S	R	S	S	I
22509	5220	SKM/NSK/UNCOOKEDFOOD/5220	RAW/DRY FISH	R	R	R	S	S	R	S	R	S	S	I
22514	5225	SKM/NSK/COOKEDFOOD/5225	RICE, FLOUR, PULSES	R	R	R	S	S	R	S	R	S	S	I
22516	5227	SKM/NSK/COOKEDFOOD/5227	RICE, FLOUR, PULSES	R	R	R	S	S	R	S	R	S	S	I
22586	5235	SKM/SSK/COOKEDFOOD/5235	NON VEG	R	R	R	S	S	I	I	R	S	S	I
22598	5247	SKM/SSK/COOKEDFOOD/5247	VEGETABLES	R	R	R	S	S	I	I	R	S	S	R
23069	5255	SKM/WSK/COOKEDFOOD/5255	RICE, FLOUR, PULSES	R	R	S	S	S	S	S	R	S	S	R
23070	5256	SKM/WSK/COOKEDFOOD/5256	MILK PRODUCTS & SWEETS(PROCESSED)	S	S	S	S	S	S	S	S	S	S	R
23071	5257	SKM/WSK/COOKEDFOOD/5257	RICE, FLOUR, PULSES	S	S	S	S	S	S	S	S	S	S	R
23072	5258	SKM/WSK/COOKEDFOOD/5258	RICE, FLOUR, PULSES	S	S	S	S	S	S	S	S	S	S	R
23075	5261	SKM/WSK/COOKEDFOOD/5261	NON VEG	S	S	S	S	S	S	S	S	S	S	R
23079	5265	SKM/WSK/UNCOOKEDFOOD/5265	RAW/DRIED MEAT	S	S	S	S	S	S	S	S	S	S	R
23080	5266	SKM/WSK/UNCOOKEDFOOD/5266	RAW/DRY FISH	S	S	S	S	S	S	S	S	S	S	R
23082	5268	SKM/WSK/COOKEDFOOD/5268	RICE, FLOUR, PULSES	S	S	S	S	S	S	S	S	S	S	R
23083	5269	SKM/WSK/UNCOOKEDFOOD/5269	DOUGH & BATTER	S	S	S	S	S	S	S	S	S	S	R
23562	5289	SKM/ESS/COOKEDFOOD/5289	RICE, FLOUR, PULSES	S	S	S	S	S	S	S	S	S	S	R
23583	5309	SKM/SSK/COOKEDFOOD/5309	NON VEG	S	S	S	S	S	S	S	S	S	S	R
23584	5310	SKM/SSK/UNCOOKEDFOOD/5310	FRUITS ,VEGETABLES & SALADS	S	S	S	S	S	S	S	S	S	S	R
23588	5314	SKM/SSK/UNCOOKEDFOOD/5314	RAW/DRIED MEAT	S	S	S	S	S	S	S	S	S	S	R
23663	5321	SKM/NSK/COOKEDFOOD/5321	VEGETABLES	S	S	S	S	S	S	S	S	S	S	R
23693	5334	SKM/NSK/COOKEDFOOD/5334	NON VEG	S	S	S	S	S	S	S	S	S	S	R
23695	5336	SKM/WSK/COOKEDFOOD/5336	NON VEG	S	S	S	S	S	S	S	S	S	S	R
23696	5337	SKM/WSK/COOKEDFOOD/5337	RICE, FLOUR, PULSES	S	S	S	S	S	S	S	S	S	S	R
23727	5338	SKM/WSK/COOKEDFOOD/5338	VEGETABLES	S	S	S	S	S	S	S	S	S	S	S
23729	5340	SKM/WSK/COOKEDFOOD/5340	VEGETABLES	S	S	S	S	S	S	S	S	S	S	S
23730	5341	SKM/WSK/COOKEDFOOD/5341	RICE, FLOUR, PULSES	S	S	S	S	S	S	S	S	S	S	S
23737	5348	SKM/WSK/COOKEDFOOD/5348	NON VEG	S	S	S	S	S	S	S	S	S	S	S
668	152	SKM/GTK/SSF/VEG/73	Fruits / Vegetables	S	S	S	S	S	S	S	S	S	S	I
669	153	SKM/GTK/SSF/VEG/74	Fruits / Vegetables	S	S	S	S	S	S	S	S	S	S	S
1174	103	SKM/GLH/SSF/SLC/222	Soyabeans / Legumes / Cereals	R	R	R	S	S	R	R	R	S	S	R
1178	107	SKM/GLH/SSF/VEG/226	Fruits / Vegetables	R	R	I	I	I	R	I	R	S	S	I
1207	136	SKM/NAM/SSF/NVG/253	Non Veg	S	S	S	S	S	S	S	S	S	S	I
1208	137	SKM/NAM/SSF/ALB/254	Alcoholic Beverages	S	S	I	S	S	S	S	S	S	S	R
1216	145	SKM/NAM/SSF/VEG/262	Fruits / Vegetables	S	S	S	S	S	S	S	S	S	S	I
1218	147	SKM/NAM/SSF/NVG/264	Non Veg	S	S	S	S	S	S	S	S	S	S	I
1219	148	SKM/NAM/SSF/VEG/265	Fruits / Vegetables	S	R	S	S	S	S	S	S	S	S	R
3637	657	SKM/GTK/SSF/NVG/657	Non Veg	S	S	S	S	S	S	S	S	S	S	I
5783	991	SKM/MGN/SSF/VEG/991	Fruits / Vegetables	S	S	S	I	S	S	S	S	S	S	S
7240	1042	SKM/NAM/SSF/MLP/1042	Milk Products	R	R	R	R	R	R	R	R	R	I	I
7241	1043	SKM/NAM/SSF/SLC/1043	Soyabeans / Legumes / Cereals	S	S	S	S	I	S	S	S	S	S	I
7243	1045	SKM/NAM/SSF/NVG/1045	Non Veg	S	S	S	S	S	S	S	S	S	S	I
7387	1060	SKM/MGN/SSF/SLC/1060	Soyabeans / Legumes / Cereals	R	R	R	R	S	R	S	R	S	S	R
7742	1069	SKM/MGN/SSF/SLC/1069	Soyabeans / Legumes / Cereals	R	R	R	R	R	R	R	R	S	S	I
7745	1072	SKM/NAM/SSF/SLC/1072	Soyabeans / Legumes / Cereals	R	R	R	S	S	R	R	R	S	S	I
8183	1080	SKM/NAM/SSF/SLC/1080	Soyabeans / Legumes / Cereals	R	R	R	I	I	R	I	R	S	S	I
8274	1097	SKM/NAM/SSF/SLC/1097	Soyabeans / Legumes / Cereals	S	S	S	S	S	S	S	S	S	S	S
8275	1098	SKM/NAM/SSF/SLC/1098	Soyabeans / Legumes / Cereals	S	S	S	S	S	S	S	S	S	S	S
